# Supplementary material for: Therapists’ experiences of remotely delivering cognitive-behavioural or graded-exercise interventions for fatigue: a qualitative evaluation
Source: Rheumatol Adv Pract. 2022 Oct 17;6(3):rkac083. doi: 10.1093/rap/rkac083 (PMC9629972; doi:10.1093/rap/rkac083)
Supplement: rkac083_Supplementary_Data [file rkac083_supplementary_data.zip]

Archive with 2 entries (2 files):
- 22-020 Supplementary Data S2. LIFT Study Team.docx
- Supplementary Data S1. LIFT_Therapists.docx
